# Supplementary material for: IL-10-Engineered Dendritic Cells Modulate Allogeneic CD8+ T Cell Responses
Source: Int J Mol Sci. 2023 May 23;24(11):9128. doi: 10.3390/ijms24119128 (PMC10252493; doi:10.3390/ijms24119128)
Supplement: Supplementary file 1 [file ijms-24-09128-s001.zip]

Archive with 1 entries (1 files):
- ijms-2377711-supplementary.pdf
